# Supplementary material for: Backbone N-Amination Promotes the Folding of β-Hairpin Peptides via a Network of Hydrogen Bonds
Source: J Chem Inf Model. 2022 Jul 11;62(24):6704–14. doi: 10.1021/acs.jcim.2c00516 (PMC9795546; doi:10.1021/acs.jcim.2c00516)
Supplement: Supplementary file 2 — ci2c00516_si_002.zip [file ci2c00516_si_002.zip]

Archive with 1 entries (1 files):
- BuildingBlocks.mtb
