# Supplementary material for: Backbone N-Amination Promotes the Folding of β-Hairpin Peptides via a Network of Hydrogen Bonds
Source: J Chem Inf Model. 2022 Jul 11;62(24):6704–14. doi: 10.1021/acs.jcim.2c00516 (PMC9795546; doi:10.1021/acs.jcim.2c00516)
Supplement: Supplementary file 2 — ci2c00516_si_002.zip [file ci2c00516_si_002.zip › BuildingBlocks.mtb]

TITLE
File          : GROMOS building blocks for N-aminated VAL (NVAL), LYSH (NKH), GLU (NGLU), TYR (NTYR), LEU (NLEU), and a building block for ORNH
Force field   : compatible with 54A7 (condensed-phase simulations)
File content  : molecular topology building blocks for non-natural amino acids not contained in the official force field
Format        : GROMOS11
Time stamp    : JD, April 29, 2022
END
FORCEFIELD
54A7
END
PHYSICALCONSTANTS
# FPEPSI: 1.0/(4.0*PI*EPS0) (EPS0 is the permittivity of vacuum)
  0.1389354E+03
# HBAR: Planck's constant HBAR = H/(2* PI)
  0.6350780E-01
# SPDL: Speed of light (in nm/ps)
  2.9979245800E05
# BOLTZ: Boltzmann's constant
  8.31441E-03
END
LINKEXCLUSIONS
#nearest neighbour exclusions when linking
#NRNE
    2
#@FREELINE
END
MTBUILDBLSOLUTE
# building block created using TopologyBuilder
# by JD
NVAL
#
# number of atoms, number of preceding exclusions
# NMAT NLIN
   10    2
# preceding exclusions
#ATOM                               MAE MSAE
   -1                                 4    0    1    2    5
    0                                 1    1
# atoms
#ATOM ANM  IACM MASS        CGMICGM MAE MSAE
    1 N       6   14    0.00000   0   6    2    3    4    5    6    9
    2 NB      7   14   -0.83000   0   3    3    4    5
    3 HB1    21    1    0.41500   0   1    4
    4 HB2    21    1    0.41500   1   0
    5 CA     14    3    0.00000   0   6    6    7    8    9   10   11
    6 CB     14    3    0.00000   0   3    7    8    9
    7 CG1    16    5    0.00000   0   1    8
    8 CG2    16    5    0.00000   1   0
# trailing atoms
#ATOM ANM  IACM MASS        CGMICGM
    9 C      12   12    0.45000   0
   10 O       1   16   -0.45000   1
# bonds
#  NB
   10
#  IB   JB  MCB
    1    2   17
    1    5   21
    2    3    2
    2    4    2
    5    6   27
    5    9   27
    6    7   27
    6    8   27
    9   10    5
    9   11   10
# bond angles
# NBA
   15
#  IB   JB   KB  MCB
   -1    1    2   32
   -1    1    5   31
    2    1    5   23
    1    2    3   11
    1    2    4   11
    3    2    4   10
    1    5    6   13
    1    5    9   13
    6    5    9   13
    5    6    7   15
    5    6    8   15
    7    6    8   15
    5    9   10   30
    5    9   11   19
   10    9   11   33
# improper dihedrals
# NIDA
    4
#  IB   JB   KB   LB  MCB
    1   -1    5    2    1
    5    7    8    6    2
    5    1    9    6    2
    9    5   11   10    1
# dihedrals
# NDA
    7
#  IB   JB   KB   LB  MCB
   -2   -1    1    5   14
    5    1    2    3   14
   -1    1    5    9   43
   -1    1    5    9   44
    1    5    6    7   34
    1    5    9   11   42
    1    5    9   11   45
# LJ exceptions
# NEX
    0
#  IB   JB  MCB  NCO  IND  CON
END
MTBUILDBLSOLUTE
# building block created using TopologyBuilder
# by Importer
NKH
# number of atoms, number of preceding exclusions
# NMAT,NLIN
   15    2
# preceding exclusions
#ATOM                               MAE MSAE
   -1                                 4    0    1    2    5
    0                                 1    1
# atoms
#ATOM ANM  IACM MASS        CGMICGM MAE MSAE
    1 N       6   14    0.00000   0   6    2    3    4    5    6   14
    2 NB      7   14   -0.83000   0   3    3    4    5
    3 HB1    21    1    0.41500   0   1    4
    4 HB2    21    1    0.41500   1   0
    5 CA     14    3    0.00000   0   5    6    7   14   15   16
    6 CB     15    4    0.00000   1   3    7    8   14
    7 CG     15    4    0.00000   0   2    8    9
    8 CD     15    4    0.00000   1   2    9   10
    9 CE     15    4    0.12700   0   4   10   11   12   13
   10 NZ      8   14    0.12900   0   3   11   12   13
   11 HZ1    21    1    0.24800   0   2   12   13
   12 HZ2    21    1    0.24800   0   1   13
   13 HZ3    21    1    0.24800   1   0
# trailing atoms
#ATOM ANM  IACM MASS        CGMICGM
   14 C      12   12    0.45000   0
   15 O       1   16   -0.45000   1
# bonds
#  NB
   15
#  IB   JB  MCB
    1    2   17
    1    5   21
    5    6   27
    5   14   27
    6    7   27
    7    8   27
    8    9   27
    9   10   21
   10   11    2
   10   12    2
   10   13    2
   14   15    5
   14   16   10
    2    4    2
    2    3    2
# bond angles
# NBA
   22
#  IB   JB   KB  MCB
   -1    1    2   32
   -1    1    5   31
    2    1    5   23
    1    2    3   11
    1    2    4   11
    4    2    3   10
    1    5    6   13
    1    5   14   13
    6    5   14   13
    5    6    7   15
    6    7    8   15
    7    8    9   15
    8    9   10   15
    9   10   11   11
    9   10   12   11
    9   10   13   11
   11   10   12   10
   11   10   13   10
   12   10   13   10
    5   14   15   30
    5   14   16   19
   15   14   16   33
# improper dihedrals
# NIDA
    3
#  IB   JB   KB   LB  MCB
    1   -1    5    2    1
    5    1   14    6    2
   14    5   16   15    1
# dihedrals
# NDA
   11
#  IB   JB   KB   LB  MCB
   -2   -1    1    5   14
   -1    1    5   14   44
   -1    1    5   14   43
    1    5    6    7   34
    1    5   14   16   45
    1    5   14   16   42
    5    6    7    8   34
    6    7    8    9   34
    7    8    9   10   34
    8    9   10   11   29
    5    1    2    4   14
#@FREELINE
# LJ exceptions
# NEX
    0
END
MTBUILDBLSOLUTE
# building block created using TopologyBuilder
# by J.Dolenc
NGLU
# 
# number of atoms, number of preceding exclusions
# NMAT NLIN
   12    2
# preceding exclusions
#ATOM                               MAE MSAE
   -1                                 4    0    1    2    5
    0                                 1    1
# atoms
#ATOM ANM  IACM MASS        CGMICGM MAE MSAE
    1 N       6   14    0.00000   0   6    2    3    4    5    6   11
    2 NB      7   14   -0.83000   0   3    3    4    5
    3 HB1    21    1    0.41500   0   1    4
    4 HB2    21    1    0.41500   1   0
    5 CA     14    3    0.00000   0   5    6    7   11   12   13
    6 CB     15    4    0.00000   0   3    7    8   11
    7 CG     15    4    0.00000   1   3    8    9   10
    8 CD     12   12    0.27000   0   2    9   10
    9 OE1     2   16   -0.63500   0   1   10
   10 OE2     2   16   -0.63500   1   0
# trailing atoms
#ATOM ANM  IACM MASS        CGMICGM
   11 C      12   12    0.45000   0
   12 O       1   16   -0.45000   1
# bonds
#  NB
   12
#  IB   JB  MCB
    1    2   17
    1    5   21
    2    3    2
    2    4    2
    5    6   27
    5   11   27
    6    7   27
    7    8   27
    8    9    6
    8   10    6
   11   12    5
   11   13   10
# bond angles
# NBA
   17
#  IB   JB   KB  MCB
   -1    1    2   32
   -1    1    5   31
    2    1    5   23
    1    2    3   11
    1    2    4   11
    3    2    4   10
    1    5    6   13
    1    5   11   13
    6    5   11   13
    5    6    7   15
    6    7    8   15
    7    8    9   22
    7    8   10   22
    9    8   10   38
    5   11   12   30
    5   11   13   19
   12   11   13   33
# improper dihedrals
# NIDA
    4
#  IB   JB   KB   LB  MCB
    1   -1    5    2    1
    5    1   11    6    2
    8    9   10    7    1
   11    5   13   12    1
# dihedrals
# NDA
    9
#  IB   JB   KB   LB  MCB
   -2   -1    1    5   14
    5    1    2    3   14
   -1    1    5   11   43
   -1    1    5   11   44
    1    5    6    7   34
    1    5   11   13   42
    1    5   11   13   45
    5    6    7    8   34
    6    7    8   10   40
# LJ exceptions
# NEX
    0
#  IB   JB  MCB  NCO  IND  CON
END
MTBUILDBLSOLUTE
# building block created using TopologyBuilder
# by 
NTYR
# 
# number of atoms, number of preceding exclusions
# NMAT NLIN
   20    2
# preceding exclusions
#ATOM                               MAE MSAE
   -1                                 4    0    1    2    5
    0                                 1    1
# atoms
#ATOM ANM  IACM MASS        CGMICGM MAE MSAE
    1 N       6   14    0.00000   0   6    2    3    4    5    6   19
    2 NB      7   14   -0.83000   0   3    3    4    5
    3 HB1    21    1    0.41500   0   1    4
    4 HB2    21    1    0.41500   1   0
    5 CA     14    3    0.00000   0   5    6    7   19   20   21
    6 CB     15    4    0.00000   0   8    7    8    9   10   11   12
                                          14   19
    7 CG     12   12    0.00000   1   9    8    9   10   11   12   13
                                          14   15   16
    8 CD1    12   12   -0.14000   0   8    9   10   11   12   13   14
                                          16   17
    9 HD1    20    1    0.14000   1   4   10   12   13   16
   10 CD2    12   12   -0.14000   0   6   11   12   14   15   16   17
   11 HD2    20    1    0.14000   1   3   14   15   16
   12 CE1    12   12   -0.14000   0   5   13   14   15   16   17
   13 HE1    20    1    0.14000   1   3   14   16   17
   14 CE2    12   12   -0.14000   0   3   15   16   17
   15 HE2    20    1    0.14000   1   2   16   17
   16 CZ     12   12    0.20300   0   2   17   18
   17 OH      3   16   -0.61100   0   1   18
   18 HH     21    1    0.40800   1   0
# trailing atoms
#ATOM ANM  IACM MASS        CGMICGM
   19 C      12   12    0.45000   0
   20 O       1   16   -0.45000   1
# bonds
#  NB
   21
#  IB   JB  MCB
    1    2   17
    1    5   21
    2    3    2
    2    4    2
    5    6   27
    5   19   27
    6    7   27
    7    8   16
    7   10   16
    8    9    3
    8   12   16
   10   11    3
   10   14   16
   12   13    3
   12   16   16
   14   15    3
   14   16   16
   16   17   13
   17   18    1
   19   20    5
   19   21   10
# bond angles
# NBA
   32
#  IB   JB   KB  MCB
   -1    1    2   32
   -1    1    5   31
    2    1    5   23
    1    2    3   11
    1    2    4   11
    3    2    4   10
    1    5    6   13
    1    5   19   13
    6    5   19   13
    5    6    7   15
    6    7    8   27
    6    7   10   27
    8    7   10   27
    7    8    9   25
    7    8   12   27
    9    8   12   25
    7   10   11   25
    7   10   14   27
   11   10   14   25
    8   12   13   25
    8   12   16   27
   13   12   16   25
   10   14   15   25
   10   14   16   27
   15   14   16   25
   12   16   14   27
   12   16   17   27
   14   16   17   27
   16   17   18   12
    5   19   20   30
    5   19   21   19
   20   19   21   33
# improper dihedrals
# NIDA
   15
#  IB   JB   KB   LB  MCB
    1   -1    5    2    1
    5    1   19    6    2
    7   10   14   16    1
    7    8   12   16    1
    7    8   10    6    1
    8   12   16   14    1
    8    7   12    9    1
    8    7   10   14    1
   10   14   16   12    1
   10    7   14   11    1
   10    7    8   12    1
   13    8   16   12    1
   15   10   16   14    1
   16   12   14   17    1
   19    5   21   20    1
# dihedrals
# NDA
    9
#  IB   JB   KB   LB  MCB
   -2   -1    1    5   14
    5    1    2    3   14
   -1    1    5   19   43
   -1    1    5   19   44
    1    5    6    7   34
    1    5   19   21   42
    1    5   19   21   45
    5    6    7    8   40
   12   16   17   18   11
# LJ exceptions
# NEX
    0
#  IB   JB  MCB  NCO  IND  CON
END
MTBUILDBLSOLUTE
# building block created using TopologyBuilder
# by Importer
NLEU
# number of atoms, number of preceding exclusions
# NMAT,NLIN
   11    2
# preceding exclusions
#ATOM                               MAE MSAE
   -1                                 4    0    1    2    5
    0                                 1    1
# atoms
#ATOM ANM  IACM MASS        CGMICGM MAE MSAE
    1 N       6   14    0.00000   0   6    2    3    4    5    6   10
    2 NB      7   14   -0.83000   0   3    3    4    5
    3 HB1    21    1    0.41500   0   1    4
    4 HB2    21    1    0.41500   1   0
    5 CA     14    3    0.00000   0   5    6    7   10   11   12
    6 CB     15    4    0.00000   1   4    7    8    9   10
    7 CG     14    3    0.00000   0   2    8    9
    8 CD1    16    5    0.00000   0   1    9
    9 CD2    16    5    0.00000   1   0
# trailing atoms
#ATOM ANM  IACM MASS        CGMICGM
   10 C      12   12    0.45000   0
   11 O       1   16   -0.45000   1
# bonds
#  NB
   11
#  IB   JB  MCB
    1    2   17
    1    5   21
    5    6   27
    5   10   27
    6    7   27
    7    8   27
    7    9   27
   10   11    5
   10   12   10
    2    3    2
    2    4    2
# bond angles
# NBA
   16
#  IB   JB   KB  MCB
   -1    1    2   32
   -1    1    5   31
    2    1    5   23
    1    2    3   11
    1    2    4   11
    3    2    4   10
    1    5    6   13
    1    5   10   13
    6    5   10   13
    5    6    7   15
    6    7    8   15
    6    7    9   15
    8    7    9   15
    5   10   11   30
    5   10   12   19
   11   10   12   33
# improper dihedrals
# NIDA
    4
#  IB   JB   KB   LB  MCB
    1   -1    5    2    1
    5    1   10    6    2
    6    8    9    7    2
   10    5   12   11    1
# dihedrals
# NDA
    8
#  IB   JB   KB   LB  MCB
   -2   -1    1    5   14
   -1    1    5   10   44
   -1    1    5   10   43
    1    5    6    7   34
    1    5   10   12   45
    1    5   10   12   42
    5    6    7    8   34
    5    1    2    3   14
#@FREELINE
# LJ exceptions
# NEX
    0
END
MTBUILDBLSOLUTE
# building block created using TopologyBuilder
# by Importer
ORNH
# number of atoms, number of preceding exclusions
# NMAT,NLIN
   12    2
# preceding exclusions
#ATOM                               MAE MSAE
   -1                                 4    0    1    2    3
    0                                 1    1
# atoms
#ATOM ANM  IACM MASS        CGMICGM MAE MSAE
    1 N       6   14   -0.31000   0   4    2    3    4   11
    2 H      21    1    0.31000   1   1    3
    3 CA     14    3    0.00000   0   5    4    5   11   12   13
    4 CB     15    4    0.00000   1   3    5    6   11
    5 CG     15    4    0.00000   1   2    6    7
    6 CD     15    4    0.12700   0   4    7    8    9   10
    7 NZ      8   14    0.12900   0   3    8    9   10
    8 HZ1    21    1    0.24800   0   2    9   10
    9 HZ2    21    1    0.24800   0   1   10
   10 HZ3    21    1    0.24800   1   0
# trailing atoms
#ATOM ANM  IACM MASS        CGMICGM
   11 C      12   12    0.45000   0
   12 O       1   16   -0.45000   1
# bonds
#  NB
   12
#  IB   JB  MCB
    1    2    2
    1    3   21
    3    4   27
    3   11   27
    4    5   27
    5    6   27
    6    7   21
    7    8    2
    7    9    2
    7   10    2
   11   12    5
   11   13   10
# bond angles
# NBA
   18
#  IB   JB   KB  MCB
   -1    1    2   32
   -1    1    3   31
    2    1    3   18
    1    3    4   13
    1    3   11   13
    4    3   11   13
    3    4    5   15
    4    5    6   15
    8    7    9   10
    8    7   10   10
    9    7   10   10
    3   11   12   30
    3   11   13   19
   12   11   13   33
    5    6    7   15
    6    7    8   11
    6    7    9   11
    6    7   10   11
# improper dihedrals
# NIDA
    3
#  IB   JB   KB   LB  MCB
    1   -1    3    2    1
    3    1   11    4    2
   11    3   13   12    1
# dihedrals
# NDA
    9
#  IB   JB   KB   LB  MCB
   -2   -1    1    3   14
   -1    1    3   11   44
   -1    1    3   11   43
    1    3    4    5   34
    1    3   11   13   45
    1    3   11   13   42
    3    4    5    6   34
    8    7    6    5   29
    4    5    6    7   34
#@FREELINE
# LJ exceptions
# NEX
    0
END
